# Supplementary material for: Astrocyte Heterogeneity in the Adult Central Nervous System
Source: Front Cell Neurosci. 2018 Nov 15;12:401. doi: 10.3389/fncel.2018.00401 (PMC6262303; doi:10.3389/fncel.2018.00401)
Supplement: Supplementary file 1 [file Table_1.XLSX]

## Sheet: Astrocyte Subpopulations
	Supplemental Table 1: Illustrates all currently known astrocyte subpopulations in both disease and normal adult health.
		Identification/Neuroanatomical Localization	Molecular Signature	Notes/Phenotypes/Cellular Signature
		Aldh1l1-eGFP+	Aldh1l1+, CD51-, CD71-, CD63-	Abundant throughout the adult CNS; highly abundant in human malignant glioma8
		Aldh1l1-eGFP+	Aldh1l1+, CD51+, CD71+, CD63-	Low abundance throughout the adult CNS, not present in the spinal cord8
		Aldh1l1-eGFP+	Aldh1l1+, CD51+, CD71-, CD63-	Abundant throughout the adult CNS except for the spinal cord8
		Aldh1l1-eGFP+	Aldh1l1+, CD51-, CD71+, CD63-	Very low abundance in the adult CNS especially the cerebellum8
		Aldh1l1-eGFP+	Aldh1l1+, CD51-, CD71-, CD63+	Consist of about 20% of the grey matter astrocyte populations in the adult CNS except for the cerebellum and spinal cord8
		CD56 Subpopulation	CD56+, Tenascin-R+	Patchy expression in the adult cortex; low levels of glutamine synthetase (GS)28
		Morphological Differences between Cortical Layers	Chrdl1high, Lef1high, Nptx2high	Upper-layer astrocytes (II/III and IV)29
		Morphological Differences between Cortical Layers	Id1high, Cxcr7high, Id3high	Deep-layer astrocytes (V and VI)29
		Passive Astrocytes	Conductance difference	No detectable voltage-dependent conductance30
		Complex Astrocytes	Conductance difference	Recordable Na/K currents compared to passive astrocytes30
		White Matter Astrocytes	GFAPhigh, Vimentinhigh, Nestinhigh	Stellate/fibrous morphology31
		Grey Matter Astrocytes	GFAPlow, Vimentinlow, Nestinlow	Protoplasmic morphology31
		Thalamus Astrocyte Subpopulation	AMPA receptor (+)	Lower inward-rectifier potassium ion channel current density than AMPA- astrocytes32
		Thalamus Astrocyte Subpopulation	AMPA Receptor (-)	Higher inward-rectifier potassium ion channel current density than AMPA+ astrocytes32
		Kir4.1 Heterogeneity in the Adult Spinal Cord	Kir4.1high	Higher levels of Kir4.1 in ventral horn astrocytes vs dorsal horn; regional difference in potassium buffering33
		Hippocampal Kir4.1 Astrocytes	Kir4.1high	High levels of Kir4.134; low resistances, high level of coupling, passive astrocyte phenotype16
		Hippocampal Kir4.1 Astrocytes	Kir4.1low	Low levels of Kir4.134; high resistances, complex astrocyte phenotype, lack of coupling16
		Kir4.1 Heterogeneity in the Adult Cortex	Kir4.1high	Enriched in cortical layers II/III and V, patchy staining15
		A1 Astrocytes	C3high, H2-T23high, Serping1high, H2-D1high, Ggta1high, Iigp1high, Gpp2high, Fbtln5high, Psmbb8high	Lethal to oligodendrocytes and neurons, phenotype initiated by microglia, strong correlation to neurodegeneration, decreased phagocytic ability, reactive phenotype9; increased with aging19
		A2 Astrocytes	Clcf1high, Tgm1high, Ptx3high, S100a10high, Sphk1high, Cd109high, Ptgs2high, Emp1high, Slc10a6high, Tm4sf1high, B3gnt5high, Cd14high, Stat3high	Promote neuronal survival9; non-reactive phenotype19

## Sheet: References
		Reference:
		1	Krencik, R., Weick, J.P., Liu, Y., Zhang, Z.-J. & Zhang, S.-C. Specification of transplantable astroglial subtypes from human pluripotent stem cells. Nature Biotechnology 29, 528-534 (2011).
		2	Miller, S.J., Zhang, P.W., Glatzer, J. & Rothstein, J.D. Astroglial transcriptome dysregulation in early disease of an ALS mutant SOD1 mouse model. J Neurogenet, 1-12 (2016).
		3	Molofsky, A.V., et al. Expression profiling of Aldh1l1-precursors in the developing spinal cord reveals glial lineage-specific genes and direct Sox9-Nfe2l1 interactions. Glia 61, 1518-1532 (2013).
		4	Tsai, H.H., et al. Regional astrocyte allocation regulates CNS synaptogenesis and repair. Science 337, 358-362 (2012).
		5	Phatnani, H. & Maniatis, T. Astrocytes in neurodegenerative disease. Cold Spring Harb Perspect Biol 7(2015).
		6	Chen, P.S., et al. Valproate protects dopaminergic neurons in midbrain neuron/glia cultures by stimulating the release of neurotrophic factors from astrocytes. Mol Psychiatry 11, 1116-1125 (2006).
		7	Zhang, Y. & Barres, B.A. Astrocyte heterogeneity: an underappreciated topic in neurobiology. Curr Opin Neurobiol 20, 588-594 (2010).
		8	John Lin, C.C., et al. Identification of diverse astrocyte populations and their malignant analogs. Nat Neurosci 20, 396-405 (2017).
		9	Dossi, E., Vasile, F. & Rouach, N. Human astrocytes in the diseased brain. Brain Res Bull 136, 139-156 (2018).
		10	Liddelow, S.A., et al. Neurotoxic reactive astrocytes are induced by activated microglia. Nature 541, 481-487 (2017).
		11	Molofsky, A.V., et al. Astrocyte-encoded positional cues maintain sensorimotor circuit integrity. Nature 509, 189-194 (2014).
		12	Matthias K, K.F., Seifert G, Huttmann K, MAtyash M, Kettenmann H, Steinhauser C. . Segregated expression of AMPA-type glutamate receptors and glutamate transporters defines dinstinct astrocyte populations in the mouse hippocampus. The Journal of Neuroscience 23, 1750-1758 (2003).
		13	Takata N, H.H. Cortical layer 1 and layer 2/3 astrocytes exhibit distinct calcium dynamics in vivo. PLoS One 3(2008).
		14	Tong, X., et al. Astrocyte Kir4.1 ion channel deficits contribute to neuronal dysfunction in Huntington's disease model mice. Nat Neurosci 17, 694-703 (2014).
		15	Rothstein, J.D., Van Kammen, M., Levey, A.I., Martin, L.J. & Kuncl, R.W. Selective loss of glial glutamate transporter GLT-1 in amyotrophic lateral sclerosis. Ann Neurol 38, 73-84 (1995).
		16	Farmer, W.T. & Murai, K. Resolving Astrocyte Heterogeneity in the CNS. Front Cell Neurosci 11, 300 (2017).
		17	Tang, X., Taniguchi, K. & Kofuji, P. Heterogeneity of Kir4.1 channel expression in glia revealed by mouse transgenesis. Glia 57, 1706-1715 (2009).
		18	Role of astroglial Kir4.1 channels in the pathogenesis and treatment of epilepsy. Therapeutic Targets for Neurological Diseases (2015).
		19	Kaiser, M., et al. Progressive loss of a glial potassium channel (KCNJ10) in the spinal cord of the SOD1 (G93A) transgenic mouse model of amyotrophic lateral sclerosis. J Neurochem 99, 900-912 (2006).
		20	Clarke, L.E., et al. Normal aging induces A1-like astrocyte reactivity. Proc Natl Acad Sci U S A 115, E1896-E1905 (2018).
		21	Cabezas, R., et al. Astrocytic modulation of blood brain barrier: perspectives on Parkinson's disease. Front Cell Neurosci 8, 211 (2014).
		22	Molofsky, A.V., et al. Astrocytes and disease: a neurodevelopmental perspective. Genes Dev 26, 891-907 (2012).
		23	Rodriguez-Arellano, J.J., Parpura, V., Zorec, R. & Verkhratsky, A. Astrocytes in physiological aging and Alzheimer's disease. Neuroscience 323, 170-182 (2016).
		24	Jo, S., et al. GABA from reactive astrocytes impairs memory in mouse models of Alzheimer's disease. Nat Med 20, 886-896 (2014).
		25	Chinta, S.J., et al. Cellular Senescence Is Induced by the Environmental Neurotoxin Paraquat and Contributes to Neuropathology Linked to Parkinson's Disease. Cell Rep 22, 930-940 (2018).
		26	Booth H.D.E., H.W.D., Wade-Martins R. The Role of astrocyte dysfunction in Parkinson’s disease pathogenesis. Trends in Neurosciences 40, 358-370 (2017).
		27	Haidet-Phillips, A.M. & Maragakis, N.J. Neural and glial progenitor transplantation as a neuroprotective strategy for Amyotrophic Lateral Sclerosis (ALS). Brain Res 1628, 343-350 (2015).
		28	Phatnani, H.P., et al. Intricate interplay between astrocytes and motor neurons in ALS. Proc Natl Acad Sci U S A 110, E756-765 (2013).
		29	Coulter, D.A. & Steinhauser, C. Role of astrocytes in epilepsy. Cold Spring Harb Perspect Med 5, a022434 (2015).
		30	Tatsumi, K., et al. Olig2-Lineage Astrocytes: A Distinct Subtype of Astrocytes That Differs from GFAP Astrocytes. Front Neuroanat 12, 8 (2018).
		31	Jiang, P., et al. hESC-derived Olig2+ progenitors generate a subtype of astroglia with protective effects against ischaemic brain injury. Nat Commun 4, 2196 (2013).
		32	Okuda, H. A review of functional heterogeneity among astrocytes and the CS56-specific antibody-mediated detection of a subpopulation of astrocytes in adult brains. Anatomical Science International 93, 161-168 (2017).
		33	Lanjakornsiripan, D., et al. Layer-specific morphological and molecular differences in neocortical astrocytes and their dependence on neuronal layers. Nat Commun 9, 1623 (2018).
		34	Isokawa, M. & McKhann, G.M., 2nd. Electrophysiological and morphological characterization of dentate astrocytes in the hippocampus. J Neurobiol 65, 125-134 (2005).
		35	Goursaud, S., Kozlova, E.N., Maloteaux, J.M. & Hermans, E. Cultured astrocytes derived from corpus callosum or cortical grey matter show distinct glutamate handling properties. J Neurochem 108, 1442-1452 (2009).
		36	Hoft, S., Griemsmann, S., Seifert, G. & Steinhauser, C. Heterogeneity in expression of functional ionotropic glutamate and GABA receptors in astrocytes across brain regions: insights from the thalamus. Philos Trans R Soc Lond B Biol Sci 369, 20130602 (2014).
		37	Olsen M.L., C.S.L., Sontheimer H. Differential distribution of Kir4.1 in spinal cord astrocytes suggests regional differences in K+ homeostasis. J. Neurophysiol. 98, 786-793 (2007).
		38	Farmer W.T., A.T., Chierzi S., Lui C., Zaelzer C., Jones E.V., Ponroy Bally B., Chen G.G., Theroux J., Peng J., Bourque C.W., Charron F., Ernst C., Sjostrom P.J., Murai K.K. Neurons diversify astrocytes in the adult brain through sonic hedgehog signaling. Science 351(2016).
		39	Rothstein, J.D., Van Kammen, M., Levey, A. I., Martin, L. J. and Kuncl, R. W. Selective loss of glial glutamate transporter GLT-1 in amyotrophic lateral sclerosis. Ann Neurol 38, 73-84 (1995).
		40	Hemali P. Phatnani, P.G., Brad A. Friedman, Monica A. Carrasco, Michael Muratet, Sean O’Keeffe, Chiamaka Nwakeze, Florencia Pauli-Behn, Kimberly M. Newberry, Sarah K. Meadows, Juan Carlos Tapia, & Richard M. Myers, a.T.M. intricate interplay between astrocytes and motor neurons in ALS. PNAS (2013).
